# Supplementary material for: The Relation Among Reactive Stepping and Fall-Related Psychological Factors in Multiple Sclerosis
Source: Brain Sci. 2024 Nov 28;14(12):1197. doi: 10.3390/brainsci14121197 (PMC11674261; doi:10.3390/brainsci14121197)
Supplement: Supplementary file 1 [file brainsci-14-01197-s001.zip]

Archive with 1 entries (1 files):
- brainsci-3320747-supplementary.pdf
